# Supplementary material for: Impacts of multiple anthropogenic stressors on the transcriptional response of Gammarus fossarum in a mesocosm field experiment
Source: BMC Genomics. 2022 Dec 8;23:816. doi: 10.1186/s12864-022-09050-1 (PMC9733165; doi:10.1186/s12864-022-09050-1)
Supplement: Supplementary file 1 — Additional file 1. [file 12864_2022_9050_MOESM1_ESM.xlsx]

## Sheet: Overview
Title:	Impacts of multiple anthropogenic stressors on the transcriptional response of Gammarus fossarum in a mesocosm field experiment
Authors:	Marie V. Brasseur, Arne J. Beermann, Vasco Elbrecht, Daniel Grabner, Bianca Peinert-Voss, Romana Salis, Martina Weiss, Christoph Mayer, Florian Leese
Content:	Table S1: Genes which showed a significant interaction due to combined stressor exposure.
	Table S2: Biological process term enrichment results for all treatment combinations.

## Sheet: Table S1
Table S1: Genes which showed a significant interaction due to combined stressor exposure. Adjusted pvalues < 0.1 are shown in bold.
Gene	Salinity*Flow		Salinity*Sediment		Sediment*Flow		Salinity*Sediment*Flow
	Type	adj. p value	Type	adj. p value	Type	adj. p value	Type	adj. p value
TRINITY_DN10248_c0_g1	A+	0.00073914	A-	0.0250078	A-	0.0382251	n.s.
TRINITY_DN1035_c0_g3	A+	0.0341638	n.s.		n.s.		n.s.
TRINITY_DN10420_c0_g1	A+	0.0447178	n.s.		n.s.		n.s.
TRINITY_DN10671_c0_g1	S-	0.039106	A-	0.0962638	A-	0.0689857	n.s.
TRINITY_DN10797_c2_g1	A+	0.0983039	n.s.		n.s.		n.s.
TRINITY_DN1113_c0_g1	A+	0.0988089	n.s.		n.s.		n.s.
TRINITY_DN1122_c0_g1	A+	0.0687739	n.s.		n.s.		n.s.
TRINITY_DN11277_c0_g1	A+	0.0930421	n.s.		n.s.		n.s.
TRINITY_DN1131_c0_g1	A+	0.0658243	n.s.		n.s.		n.s.
TRINITY_DN11448_c0_g1	A+	0.00914264	n.s.		n.s.		n.s.
TRINITY_DN11637_c0_g1	A+	0.0993887	n.s.		n.s.		n.s.
TRINITY_DN11695_c0_g2	A-	3.86894e-05	A-	0.00788489	A-	1.89147e-05	n.s.
TRINITY_DN1188_c0_g3	A+	0.0643716	n.s.		n.s.		n.s.
TRINITY_DN1188_c1_g1	A+	0.0169806	n.s.		n.s.		n.s.
TRINITY_DN12930_c0_g1	A+	0.0153757	n.s.		n.s.		n.s.
TRINITY_DN13161_c0_g1	A+	0.0165683	n.s.		n.s.		n.s.
TRINITY_DN13774_c0_g2	n.s.		A-	0.0401669	A-	0.0884167	n.s.
TRINITY_DN14015_c3_g1	S-	0.0341638	A-	0.0557386	n.s.		n.s.
TRINITY_DN1405_c3_g1	A+	0.0940409	n.s.		n.s.		n.s.
TRINITY_DN1413_c1_g1	A+	0.0993887	n.s.		n.s.		n.s.
TRINITY_DN14190_c1_g1	A+	0.0447178	n.s.		n.s.		n.s.
TRINITY_DN1465_c1_g1	A+	0.0851897	n.s.		n.s.		n.s.
TRINITY_DN15019_c0_g1	A+	0.0586972	n.s.		n.s.		n.s.
TRINITY_DN15558_c0_g1	S-	0.0341638	A-	0.0557386	A-	0.0901729	n.s.
TRINITY_DN16179_c0_g1	n.s.		A-	0.094355	A-	0.0853023	n.s.
TRINITY_DN16727_c2_g1	n.s.		A+	0.00788489	n.s.		n.s.
TRINITY_DN1677_c0_g1	A+	0.0341001	n.s.		n.s.		n.s.
TRINITY_DN167824_c0_g1	n.s.		A-	0.0604863	n.s.		A+	0.0691299
TRINITY_DN170047_c0_g1	n.s.		n.s.		A+	0.0413253	n.s.
TRINITY_DN1755_c0_g1	A+	0.0705884	n.s.		n.s.		n.s.
TRINITY_DN1762_c12_g2	A+	0.0705884	n.s.		n.s.		n.s.
TRINITY_DN17627_c0_g1	A+	0.0447178	n.s.		n.s.		n.s.
TRINITY_DN17747_c0_g2	A+	0.027371	n.s.		n.s.		n.s.
TRINITY_DN179_c0_g1	S-	0.0540044	n.s.		n.s.		n.s.
TRINITY_DN18026_c0_g1	A+	0.0158505	n.s.		n.s.		n.s.
TRINITY_DN186_c1_g1	S-	0.0132484	n.s.		A-	0.0901729	n.s.
TRINITY_DN20138_c0_g2	A+	0.0823619	n.s.		n.s.		n.s.
TRINITY_DN205_c6_g1	A+	0.0478853	n.s.		n.s.		n.s.
TRINITY_DN20688_c1_g1	n.s.		n.s.		A-	0.045626	n.s.
TRINITY_DN2078_c0_g1	A+	0.0341638	n.s.		n.s.		n.s.
TRINITY_DN2085_c3_g1	A+	0.0341001	n.s.		n.s.		n.s.
TRINITY_DN2101_c16_g2	A+	0.0697006	n.s.		n.s.		n.s.
TRINITY_DN21349_c0_g1	A-	0.0993754	n.s.		n.s.		n.s.
TRINITY_DN21538_c0_g1	A+	0.0993887	n.s.		n.s.		n.s.
TRINITY_DN2175_c0_g1	A+	0.00181317	n.s.		n.s.		n.s.
TRINITY_DN21871_c0_g1	S-	0.0439909	n.s.		n.s.		n.s.
TRINITY_DN2294_c1_g1	n.s.		n.s.		A-	0.071419	n.s.
TRINITY_DN230_c0_g2	A-	0.0983039	n.s.		n.s.		n.s.
TRINITY_DN23019_c0_g1	A+	0.0851897	n.s.		n.s.		n.s.
TRINITY_DN23638_c0_g1	n.s.		n.s.		n.s.		A-	0.000515291
TRINITY_DN2378_c0_g1	n.s.		n.s.		A+	0.0945564	n.s.
TRINITY_DN24324_c0_g1	n.s.		A-	0.0583783	n.s.		n.s.
TRINITY_DN2488_c0_g1	A+	0.027371	n.s.		A+	0.0382251	n.s.
TRINITY_DN25892_c0_g2	A+	0.0081847	n.s.		n.s.		n.s.
TRINITY_DN26_c7_g1	A+	0.00888812	n.s.		n.s.		n.s.
TRINITY_DN2644_c0_g1	n.s.		A-	0.0535984	n.s.		n.s.
TRINITY_DN26748_c0_g1	A+	0.0851897	n.s.		n.s.		n.s.
TRINITY_DN27535_c0_g2	A+	0.0851897	n.s.		n.s.		n.s.
TRINITY_DN27584_c0_g1	A+	0.0138899	n.s.		n.s.		n.s.
TRINITY_DN27885_c0_g1	A+	0.0153757	n.s.		n.s.		n.s.
TRINITY_DN314351_c0_g1	S-	0.0540044	n.s.		n.s.		n.s.
TRINITY_DN315110_c0_g1	S-	0.0165683	A-	0.0629163	n.s.		n.s.
TRINITY_DN316010_c1_g1	A+	0.0705884	n.s.		n.s.		n.s.
TRINITY_DN316726_c0_g1	n.s.		A-	0.0442197	A-	0.0901729	n.s.
TRINITY_DN31710_c0_g1	n.s.		n.s.		n.s.		A+	9.40845e-06
TRINITY_DN3200_c0_g1	A+	0.039561	n.s.		n.s.		n.s.
TRINITY_DN3200_c0_g2	A+	0.0947185	n.s.		n.s.		n.s.
TRINITY_DN3244_c12_g1	n.s.		A-	0.0834252	n.s.		n.s.
TRINITY_DN33613_c0_g1	n.s.		A-	0.0401669	A-	0.0884167	n.s.
TRINITY_DN341097_c0_g1	n.s.		A-	0.0557386	n.s.		n.s.
TRINITY_DN3500_c0_g1	A+	0.0138899	n.s.		n.s.		n.s.
TRINITY_DN3537_c0_g1	A+	0.051625	n.s.		n.s.		n.s.
TRINITY_DN35703_c0_g1	S-	0.0138899	A-	0.046174	A-	0.0901729	n.s.
TRINITY_DN36020_c0_g1	n.s.		n.s.		n.s.		A-	0.0691299
TRINITY_DN373_c1_g1	S-	0.0232565	A-	0.072076	A-	0.0689857	n.s.
TRINITY_DN3742_c1_g1	A+	0.0153757	n.s.		n.s.		n.s.
TRINITY_DN3755_c28_g1	A+	0.0944099	n.s.		A+	0.0382251	n.s.
TRINITY_DN3891_c0_g4	A+	0.0447178	n.s.		n.s.		n.s.
TRINITY_DN39089_c0_g1	n.s.		n.s.		n.s.		A-	0.000515291
TRINITY_DN3912_c0_g1	A+	0.0786578	n.s.		A+	0.0689857	n.s.
TRINITY_DN3952_c2_g1	A-	0.0800089	n.s.		n.s.		n.s.
TRINITY_DN4006_c0_g1	A+	0.0447178	n.s.		n.s.		n.s.
TRINITY_DN4107_c0_g1	A+	0.0940409	n.s.		n.s.		n.s.
TRINITY_DN4138_c1_g2	A+	0.0447178	n.s.		n.s.		n.s.
TRINITY_DN4145_c0_g2	S-	0.0138899	A-	0.0557386	A-	0.0769595	n.s.
TRINITY_DN41525_c0_g1	A+	0.0447178	n.s.		n.s.		n.s.
TRINITY_DN418612_c0_g1	n.s.		n.s.		n.s.		A-	0.0109595
TRINITY_DN419116_c0_g1	S-	0.00888958	A-	0.0174634	A-	0.0125124	n.s.
TRINITY_DN4201_c1_g2	A+	0.0993754	n.s.		n.s.		n.s.
TRINITY_DN43065_c0_g3	n.s.		A-	0.0962638	n.s.		n.s.
TRINITY_DN4395_c0_g1	A+	0.00181317	n.s.		n.s.		n.s.
TRINITY_DN44934_c2_g1	A+	0.0751668	n.s.		n.s.		n.s.
TRINITY_DN4637_c0_g1	A+	0.00914264	n.s.		n.s.		n.s.
TRINITY_DN482_c1_g1	A+	0.0383002	n.s.		n.s.		n.s.
TRINITY_DN482_c3_g2	A+	0.0540044	n.s.		n.s.		n.s.
TRINITY_DN50489_c0_g1	A-	0.0672287	n.s.		n.s.		n.s.
TRINITY_DN5243_c0_g1	A+	0.0968753	n.s.		n.s.		n.s.
TRINITY_DN5308_c0_g1	A-	0.0961165	n.s.		n.s.		n.s.
TRINITY_DN54164_c0_g1	A+	0.0447178	n.s.		n.s.		n.s.
TRINITY_DN54554_c1_g1	A+	0.0643716	n.s.		n.s.		n.s.
TRINITY_DN55787_c0_g1	A+	0.0961165	n.s.		n.s.		n.s.
TRINITY_DN5747_c0_g2	A-	0.0698154	n.s.		n.s.		n.s.
TRINITY_DN5982_c0_g1	A+	0.027371	n.s.		n.s.		n.s.
TRINITY_DN6037_c0_g1	n.s.		A-	0.0477901	n.s.		n.s.
TRINITY_DN6070_c0_g2	A+	0.0611366	n.s.		n.s.		n.s.
TRINITY_DN61211_c0_g1	A+	0.0415954	n.s.		n.s.		n.s.
TRINITY_DN617495_c0_g1	n.s.		A-	0.0401669	A-	0.0770542	n.s.
TRINITY_DN625_c0_g1	S-	0.032222	A-	0.0658714	A-	0.0901729	n.s.
TRINITY_DN6273_c0_g1	n.s.		n.s.		n.s.		A-	0.0838131
TRINITY_DN6550_c0_g1	A-	5.68923e-05	A-	0.00788489	A-	0.000424368	n.s.
TRINITY_DN65821_c0_g1	n.s.		A-	0.0442197	A-	0.0901729	n.s.
TRINITY_DN6687_c0_g1	A+	0.0341638	n.s.		n.s.		n.s.
TRINITY_DN688_c0_g2	A+	0.0751668	n.s.		n.s.		n.s.
TRINITY_DN715440_c0_g1	n.s.		A-	0.0424471	A-	0.0901729	n.s.
TRINITY_DN7307_c1_g1	A+	0.00888958	n.s.		n.s.		n.s.
TRINITY_DN7344_c0_g1	A+	0.0687739	n.s.		n.s.		n.s.
TRINITY_DN73623_c0_g1	A+	0.0341638	n.s.		n.s.		n.s.
TRINITY_DN7404_c1_g2	A-	0.0447178	n.s.		n.s.		n.s.
TRINITY_DN7453_c0_g3	A-	0.0447178	n.s.		n.s.		n.s.
TRINITY_DN769_c2_g1	A+	0.0447178	n.s.		n.s.		n.s.
TRINITY_DN7697_c0_g1	n.s.		A+	0.0535984	n.s.		n.s.
TRINITY_DN7713_c0_g1	A+	0.0383002	n.s.		n.s.		n.s.
TRINITY_DN7733_c0_g1	A+	0.0705884	n.s.		n.s.		n.s.
TRINITY_DN7898_c2_g1	A+	0.0439909	n.s.		n.s.		n.s.
TRINITY_DN8006_c0_g2	n.s.		A+	0.0962638	n.s.		n.s.
TRINITY_DN8288_c0_g1	A+	0.000147189	n.s.		n.s.		n.s.
TRINITY_DN8322_c0_g1	n.s.		A-	0.00788489	n.s.		n.s.
TRINITY_DN848_c1_g1	A+	0.0315112	n.s.		A+	0.0689857	n.s.
TRINITY_DN8746_c0_g1	n.s.		A-	0.0535984	n.s.		n.s.
TRINITY_DN8788_c0_g1	A+	0.0940409	n.s.		n.s.		n.s.
TRINITY_DN912_c0_g1	A+	0.0341638	n.s.		n.s.		n.s.
TRINITY_DN917_c1_g1	A-	0.098156	n.s.		n.s.		n.s.
TRINITY_DN94520_c0_g1	A+	0.0158505	n.s.		n.s.		n.s.
TRINITY_DN950_c0_g1	A+	0.0132484	n.s.		n.s.		n.s.
TRINITY_DN9618_c0_g1	A+	0.0588016	n.s.		n.s.		n.s.
TRINITY_DN98_c1_g1	A+	0.0993887	n.s.		n.s.		n.s.
TRINITY_DN9857_c0_g1	A+	0.0993754	n.s.		n.s.		n.s.
TRINITY_DN9965_c0_g1	A+	0.0615598	n.s.		n.s.		n.s.
TRINITY_DN9998_c0_g1	n.s.		n.s.		A+	0.0901729	n.s.

## Sheet: Table S2
Table S2: Biological process term enrichment results for all treatment combinations. The number of annotated and significant genes refer to the number of genes in the transcriptome and the number of differentially regulated genes due to the treatment, respectively, which were annotated with the GO terms. P values were obtained from Fisher's Exact test and only results with p values < 0.05 are sho…
	GO ID	Term	Annotated	Significant	Expected	p value	regulated
Flow	GO:0007259	receptor signaling pathway via JAK-STAT	12	1	0	0.0031	up
	GO:0042127	regulation of cell population proliferat...	40	1	0.01	0.0102	up
	GO:0006952	defense response	81	1	0.02	0.0205	up
	GO:0006814	sodium ion transport	97	1	0.02	0.0245	up
	GO:0006414	translational elongation	124	1	0.03	0.0313	up
	GO:0000184	nuclear-transcribed mRNA catabolic proce...	18	1	0	0.0031	down
	GO:0006821	chloride transport	43	1	0.01	0.0073	down
	GO:0006749	glutathione metabolic process	70	1	0.01	0.0119	down
	GO:0022414	reproductive process	215	1	0.04	0.0362	down
Sediment	GO:0006457	protein folding	440	8	1.23	3.7e-06	down
	GO:0048026	positive regulation of mRNA splicing, vi...	22	2	0.06	0.0017	down
	GO:0002181	cytoplasmic translation	223	4	0.62	0.0113	down
	GO:0006412	translation	997	9	2.79	0.0221	down
	GO:0034613	cellular protein localization	748	3	2.1	0.0327	down
	GO:0034976	response to endoplasmic reticulum stress	133	2	0.37	0.0404	down
	GO:0042776	mitochondrial ATP synthesis coupled prot...	15	1	0.04	0.0412	down
	GO:0000184	nuclear-transcribed mRNA catabolic proce...	18	1	0.05	0.0493	down
Sediment+Flow	GO:0070050	neuron cellular homeostasis	4	1	0	0.0024	down
	GO:0046716	muscle cell cellular homeostasis	5	1	0	0.003	down
	GO:0015990	electron transport coupled proton transp...	11	1	0.01	0.0065	down
	GO:0008340	determination of adult lifespan	18	1	0.01	0.0107	down
	GO:0000184	nuclear-transcribed mRNA catabolic proce...	18	1	0.01	0.0107	down
	GO:0006883	cellular sodium ion homeostasis	27	1	0.02	0.0159	down
	GO:0030007	cellular potassium ion homeostasis	27	1	0.02	0.0159	down
	GO:0036376	sodium ion export across plasma membrane	27	1	0.02	0.0159	down
	GO:0015986	ATP synthesis coupled proton transport	41	1	0.02	0.0241	down
	GO:1990573	potassium ion import across plasma membr...	46	1	0.03	0.027	down
	GO:0006635	fatty acid beta-oxidation	56	1	0.03	0.0328	down
	GO:0042773	ATP synthesis coupled electron transport	74	1	0.04	0.0432	down
	GO:0000281	mitotic cytokinesis	78	1	0.05	0.0455	down
Salinity	GO:0007095	mitotic G2 DNA damage checkpoint	8	1	0	0.0027	up
	GO:0040031	snRNA modification	11	1	0	0.0037	up
	GO:0043137	DNA replication, removal of RNA primer	11	1	0	0.0037	up
	GO:0006284	base-excision repair	33	1	0.01	0.0112	up
	GO:0006892	post-Golgi vesicle-mediated transport	48	1	0.02	0.0162	up
	GO:0006414	translational elongation	124	3	0.4	0.0073	down
	GO:0003341	cilium movement	45	2	0.15	0.0092	down
	GO:0070262	peptidyl-serine dephosphorylation	3	1	0.01	0.0096	down
	GO:0070940	dephosphorylation of RNA polymerase II C...	4	1	0.01	0.0128	down
	GO:0070050	neuron cellular homeostasis	4	1	0.01	0.0128	down
	GO:0006635	fatty acid beta-oxidation	56	2	0.18	0.014	down
	GO:0046716	muscle cell cellular homeostasis	5	1	0.02	0.016	down
	GO:0015990	electron transport coupled proton transp...	11	1	0.04	0.0349	down
	GO:0005980	glycogen catabolic process	11	1	0.04	0.0349	down
	GO:0030970	retrograde protein transport, ER to cyto...	13	1	0.04	0.0412	down
	GO:0051228	mitotic spindle disassembly	13	1	0.04	0.0412	down
	GO:0006369	termination of RNA polymerase II transcr...	14	1	0.05	0.0443	down
Sainity+Sediment	GO:0048172	regulation of short-term neuronal synapt...	2	1	0	0.00034	up
	GO:0038203	TORC2 signaling	2	1	0	0.00034	up
	GO:0009888	tissue development	165	1	0.03	0.02783	up
	GO:0018149	peptide cross-linking	4	1	0.01	0.0058	down
	GO:0015749	monosaccharide transmembrane transport	7	1	0.01	0.0101	down
	GO:0005980	glycogen catabolic process	11	1	0.02	0.0158	down
	GO:0000184	nuclear-transcribed mRNA catabolic proce...	18	1	0.03	0.0257	down
	GO:0036158	outer dynein arm assembly	20	1	0.03	0.0285	down
	GO:0000278	mitotic cell cycle	511	3	0.74	0.0464	down
Salinity+Flow	GO:0072488	ammonium transmembrane transport	7	1	0	0.00059	up
	GO:0006457	protein folding	440	11	3.18	6.2e-05	down
	GO:0006412	translation	997	20	7.2	0.00059	down
	GO:0000027	ribosomal large subunit assembly	78	4	0.56	0.0024	down
	GO:0003341	cilium movement	45	3	0.32	0.00414	down
	GO:0042776	mitochondrial ATP synthesis coupled prot...	15	2	0.11	0.00509	down
	GO:0097552	mitochondrial double-strand break repair...	1	1	0.01	0.00722	down
	GO:0002181	cytoplasmic translation	223	6	1.61	0.00779	down
	GO:0006334	nucleosome assembly	61	3	0.44	0.00966	down
	GO:0048026	positive regulation of mRNA splicing, vi...	22	2	0.16	0.01083	down
	GO:0042138	meiotic DNA double-strand break formatio...	2	1	0.01	0.01438	down
	GO:0035965	cardiolipin acyl-chain remodeling	3	1	0.02	0.0215	down
	GO:0014068	positive regulation of phosphatidylinosi...	4	1	0.03	0.02856	down
	GO:0031573	intra-S DNA damage checkpoint	4	1	0.03	0.02856	down
	GO:0006435	threonyl-tRNA aminoacylation	4	1	0.03	0.02856	down
	GO:0034605	cellular response to heat	37	2	0.27	0.02912	down
	GO:0051603	proteolysis involved in cellular protein...	737	9	5.32	0.02985	down
	GO:0050821	protein stabilization	41	2	0.3	0.0352	down
	GO:0006303	double-strand break repair via nonhomolo...	5	1	0.04	0.03558	down
	GO:0034613	cellular protein localization	748	6	5.4	0.0365	down
	GO:0010976	positive regulation of neuron projection...	7	1	0.05	0.04945	down
Salinity+Sediment+Flow	GO:0035247	peptidyl-arginine omega-N-methylation	9	1	0	0.0015	up
	GO:0003341	cilium movement	45	1	0.01	0.0076	up
	GO:0006435	threonyl-tRNA aminoacylation	4	1	0	0.0044	down
	GO:0006423	cysteinyl-tRNA aminoacylation	5	1	0.01	0.0055	down
	GO:0000495	box H/ACA RNA 3'-end processing	6	1	0.01	0.0066	down
	GO:0031120	snRNA pseudouridine synthesis	8	1	0.01	0.0088	down
	GO:0006556	S-adenosylmethionine biosynthetic proces...	11	1	0.01	0.0121	down
	GO:1990481	mRNA pseudouridine synthesis	11	1	0.01	0.0121	down
	GO:0031118	rRNA pseudouridine synthesis	17	1	0.02	0.0186	down
	GO:0000184	nuclear-transcribed mRNA catabolic proce...	18	1	0.02	0.0197	down
	GO:0002181	cytoplasmic translation	223	2	0.25	0.0243	down
	GO:0009263	deoxyribonucleotide biosynthetic process	23	1	0.03	0.0251	down
	GO:0030007	cellular potassium ion homeostasis	27	1	0.03	0.0294	down
	GO:0006883	cellular sodium ion homeostasis	27	1	0.03	0.0294	down
	GO:0036376	sodium ion export across plasma membrane	27	1	0.03	0.0294	down
	GO:1990573	potassium ion import across plasma membr...	46	1	0.05	0.0496	down
